# Supplementary material for: Effect of Different Types of Face Masks on the Ventilatory and Cardiovascular Response to Maximal-Intensity Exercise
Source: Biology (Basel). 2021 Sep 27;10(10):969. doi: 10.3390/biology10100969 (PMC8533493; doi:10.3390/biology10100969)
Supplement: Supplementary file 1 [file biology-10-00969-s001.zip]

Archive with 1 entries (1 files):
- biology-1347982-supplementary.pdf
